# Supplementary material for: Artificial Intelligence on Diagnostic Aid of Leprosy: A Systematic Literature Review
Source: J Clin Med. 2023 Dec 28;13(1):180. doi: 10.3390/jcm13010180 (PMC10779723; doi:10.3390/jcm13010180)
Supplement: Supplementary file 1 [file jcm-13-00180-s001.zip › Supplementary File S2.xlsx]

## Sheet: Checklist
Quality Assessment - Cabitza and Campagner's checklist (2021) - Artificial Intelligence on Diagnostic Aid of Leprosy: A Systematic Literature Review
Item	Selected articles	Problem understanding						Data understanding													Data preparation					Modeling			Validation														Deployment
		1. Is the study population described, also in terms of inclusion/exclusion criteria?	2. Is the study design described?	3. Is the study setting described?	4. Is the source of data described?	5. Is the medical task reported?	6. Is the data collection process described, also in terms of setting-specific data collection strategies ?	7. Are the subject demographics described in terms of						8. If the task is supervised, is the gold standard described? In particular, the authors should describe the process of ground truthing described in terms of:					9. In the case of tabular data, are the features described (also in regard to how they were used in the model in terms of categories or transformation)?		10. Is outlier detection and analysis performed and reported? If the answer is yes, the definition of an outlier should be given and the techniques applied to manage outliers should be described.	11. Is missing-value management described? This description should be reported in the following terms:		12. Is feature pre-processing performed and described?	13. Is data imbalance analysis and adjustment performed and reported?	14. Is the model task reported?	15. Is the model output specified?	16. Is the model architecture or type described?	17. Is the data splitting described?	18. Is the model training and selection described?				19. (classification models) Is the model calibration described?	20. Is the internal/internal-external model validation procedure described	21. Has the model been externally validated?	22. Are the main error-based metrics used?					23. Are some relevant errors described?	24. Is the target user indicated?	25. (classification models) Is the utility of the model discussed?	26. Is information regarding model interpretability and explainability available.	27. Is there any discussion regarding model fairness, ethical concerns or risks of bias..	28. Is any point made about the environmental sustainability of the model, or about the carbon footprint, of either the training phase or inference phase (use) of the model?	29. Is code and data shared with the community?	30. Is the system already adopted in daily practice?
								1. average age (mean or median);	2. age variability (standard deviation (SD) or inter-quartile range (IQR));	3. gender breakdown;	4. main comorbidities;	5. ethnic group;	6. socioeconomic status?	1. Number of annotators (raters) producing the labels;	2. Their profession and expertise;	3. Particular instructions given to annotators for quality control;	4. Inter-rater agreement score;	. Labelling technique.	1. If continuous: unit of measure, range (min, max), mean and standard deviation (or median and IQR).	2. If nominal, all codes/values and their distribution.		1. The missing rate for each feature should be reported;	2. The technique of imputation, if any, should be described, and reasons for its choice should be given.							1. Range of hyper-parameters;	2. Method used to select the best hyper-parameter configuration;	3. Full specification of the hyper-parameters used to generate results;	4. Procedure (if any) to limit over-fitting, in particular as related to the sample size;				1. a. Classification performance should be reported in terms of: Accuracy, Balanced accuracy, Specificity, Sensitivity (recall), Area Under the Curve;	2. Regression performance should be reported in terms of: R2; MAE; RMSE; MAPE or MAE (or RMSE) and SD (of the target);	3. Clustering performance should be reported in terms of: External validation metrics and Internal valiation metrics;	4. Image segmentation performance, depending on the specific task, should be reported in terms of metrics like:	5. Reinforcement learning performance, depending on the specific task, should be reported in terms of metrics like:
1	Yotsu (2023) Deep learning for AI-based diagnosis of skin-related neglected tropical diseases: A pilot study	MR	OK	mR	OK	mR	mR	MR	MR	MR	MR	mR	MR	MR	MR	MR	MR	MR	MR	OK	MR	MR	MR	OK	mR	OK	OK	OK	OK	mR	MR	MR	MR	MR	MR	MR	mR	N/A	N/A	N/A	N/A	MR	mR	mR	MR	MR	MR	MR	MR
2	Rafay and Hussain (2023) EfficientSkinDis: An EfficientNet-based classification model for a large manually curated dataset of 31 skin diseases	MR	OK	MR	OK	MR	MR	MR	MR	MR	MR	MR	MR	MR	MR	MR	MR	MR	MR	OK	MR	MR	MR	OK	mR	OK	OK	OK	OK	OK	mR	OK	OK	MR	mR	MR	OK	N/A	N/A	N/A	N/A	MR	mR	mR	MR	MR	MR	OK	MR
3	Baweja (2023) Leprosy Diagnosis using Explainable Artificial Intelligence Techniques	MR	OK	MR	OK	MR	MR	MR	MR	MR	MR	MR	RM	MR	MR	MR	MR	MR	MR	OK	MR	MR	MR	OK	mR	OK	OK	mR	OK	mR	MR	MR	MR	MR	MR	MR	OK	N/A	N/A	N/A	N/A	MR	mR	MR	OK	MR	MR	MR	MR
4	Beesetty (2023) Leprosy Skin Lesion Detection: An AI Approach Using Few Shot Learning in a Small Clinical Dataset	mR	OK	mR	OK	OK	mR	MR	MR	MR	MR	MR	MR	MR	MR	MR	MR	MR	MR	OK	MR	MR	MR	OK	MR	OK	OK	OK	OK	OK	MR	OK	mR	MR	mR	MR	OK	N/A	N/A	N/A	N/A	mR	mR	mR	MR	MR	MR	MR	MR
5	Barbieri et al. (2022) Reimagining leprosy elimination with AI analysis of a combination of skin lesion images with demographic and clinical data	OK	OK	OK	OK	OK	OK	OK	OK	OK	OK	MR	MR	MR	OK	OK	MR	MR	mR	OK	OK	mR	mR	mR	mR	OK	OK	OK	OK	mR	MR	MR	OK	MR	mR	MR	mR	N/A	N/A	N/A	N/A	MR	OK	mR	MR	MR	MR	OK	MR
6	Marçal et al. (2022) Algorithm Design for a Cytokine Release Assay of Antigen-Specific in Vitro Stimuli of Circulating Leukocytes to Classify Leprosy Patients and Household Contacts	OK	OK	mR	OK	OK	OK	OK	OK	OK	MR	MR	MR	MR	MR	MR	MR	MR	mR	MR	MR	mR	mR	mR	mR	OK	OK	OK	MR	MR	MR	MR	mR	MR	MR	MR	MR	N/A	N/A	N/A	N/A	MR	MR	MR	MR	MR	MR	MR	MR
7	Steyve et al. (2022) Optimized real-time diagnosis of neglected tropical diseases by automatic recognition of skin lesions	MR	mR	MR	OK	MR	mR	MR	MR	MR	MR	MR	MR	MR	MR	MR	MR	MR	mR	mR	MR	MR	MR	OK	mR	OK	OK	OK	MR	mR	mR	OK	MR	MR	MR	MR	OK	N/A	N/A	N/A	N/A	MR	MR	MR	MR	MR	MR	mR	MR
8	De Souza et al. (2021) Leprosy Screening Based on Artificial Intelligence: Development of aCross-Platform App	OK	OK	OK	OK	OK	mR	OK	mR	mR	MR	MR	MR	MR	MR	MR	MR	MR	mR	mR	mR	MR	MR	OK	mR	OK	OK	OK	MR	MR	MR	MR	MR	MR	MR	MR	OK	N/A	N/A	N/A	N/A	MR	OK	OK	MR	MR	MR	MR	OK
9	Tió-Coma et al. (2021) Blood RNA signature RISK4LEP predicts leprosy years before clinical onset	OK	OK	OK	OK	OK	OK	mR	mR	OK	MR	MR	MR	MR	MR	MR	MR	MR	mR	mR	MR	MR	MR	MR	MR	OK	OK	OK	OK	MR	MR	MR	OK	MR	mR	MR	OK	N/A	N/A	N/A	N/A	MR	mR	mR	MR	MR	MR	MR	MR
10	Jaikishore and Udutalapally and Das (2021) AI Driven Edge Device for Screening Skin Lesion and Its Severity in Peripheral Communities	MR	OK	mR	OK	mR	MR	MR	MR	MR	MR	mR	MR	MR	MR	MR	MR	MR	MR	mR	MR	MR	MR	OK	mR	OK	OK	OK	OK	OK	mR	OK	OK	MR	MR	MR	OK	N/A	N/A	N/A	N/A	MR	OK	mR	MR	MR	MR	MR	MR
11	Banerjee and Das and Nasipuri (2020) Skin Diseases Detection using LBP and WLD- An Ensembling Approach	mR	OK	mR	OK	MR	mR	MR	MR	MR	MR	MR	MR	MR	MR	MR	MR	MR	MR	mR	MR	MR	MR	OK	mR	OK	OK	OK	OK	OK	mR	OK	mR	MR	MR	MR	OK	N/A	N/A	N/A	N/A	MR	mR	MR	MR	MR	MR	MR	MR
12	Jin and Cruz and Gonçalves (2020) Deep Facial Diagnosis: Deep Transfer Learning From Face Recognition to Facial Diagnosis	mR	OK	mR	mR	mR	mR	MR	MR	MR	MR	mR	MR	MR	MR	MR	MR	MR	MR	mR	MR	MR	MR	OK	MR	OK	OK	OK	OK	MR	MR	MR	MR	MR	MR	MR	OK	N/A	N/A	N/A	N/A	MR	MR	MR	MR	MR	MR	MR	MR
13	Mondal et al. (2020) Improved Skin Disease Classification Using Generative Adversarial Network	MR	OK	mR	mR	MR	MR	MR	MR	MR	MR	MR	MR	MR	MR	MR	MR	MR	MR	mR	MR	MR	MR	OK	OK	OK	OK	OK	OK	OK	mR	mR	mR	MR	mR	MR	OK	N/A	N/A	N/A	N/A	MR	MR	MR	MR	MR	MR	OK	MR
14	Casuayan de Goma and Devaraj (2020) Recognizing Common Skin Diseases in the Philippines Using Image Processing and Machine Learning Classification	MR	OK	MR	mR	MR	MR	MR	MR	MR	MR	MR	MR	MR	MR	MR	MR	MR	MR	mR	MR	MR	MR	MR	MR	OK	OK	OK	OK	MR	MR	MR	MR	MR	mR	MR	OK	N/A	N/A	N/A	N/A	MR	OK	mR	MR	MR	MR	MR	MR
15	(Joshi) Amruta et al. (2019) Skin Disease Detection And Classification	MR	mR	MR	mR	MR	MR	MR	MR	MR	MR	MR	MR	MR	MR	MR	MR	MR	MR	mR	MR	MR	MR	MR	MR	mR	mR	mR	MR	MR	MR	MR	MR	MR	MR	MR	mR	N/A	N/A	N/A	N/A	MR	MR	MR	MR	MR	MR	MR	MR
16	Gama et al. (2019) A novel integrated molecular and serological analysis method to predictnew cases of leprosy amongst household contacts	mR	OK	OK	OK	OK	mR	MR	MR	MR	MR	MR	MR	MR	mR	mR	MR	MR	MR	mR	MR	MR	MR	mR	MR	mR	mR	mR	MR	MR	MR	MR	MR	MR	MR	MR	mR	N/A	N/A	N/A	N/A	MR	mR	mR	MR	MR	MR	MR	MR
17	Baweja and Parhar (2016) Leprosy lesion recognition using convolutional neural networks	MR	mR	MR	OK	MR	MR	MR	MR	MR	MR	MR	MR	MR	MR	MR	MR	MR	MR	mR	MR	MR	MR	MR	MR	OK	OK	OK	OK	mR	MR	MR	MR	MR	MR	MR	mR	N/A	N/A	N/A	N/A	MR	MR	MR	MR	MR	MR	MR	MR
18	Pillai and Chouhan (2014) Comparative analysis of machine learning algorithms for mycobacterium tuberculosis protein sequences on the basis of physicochemical parameters	MR	OK	MR	OK	MR	MR	MR	MR	MR	MR	MR	MR	MR	MR	MR	MR	MR	mR	mR	MR	MR	MR	mR	MR	OK	OK	OK	OK	MR	MR	MR	MR	MR	mR	MR	mR	N/A	N/A	N/A	N/A	MR	mR	mR	MR	MR	MR	MR	MR
19	Yasir and Rahman and Ahmed (2014) Dermatological disease detection using image processing and artificial neural network	MR	mR	mR	OK	mR	mR	MR	MR	MR	MR	MR	MR	MR	MR	MR	MR	MR	mR	mR	MR	MR	MR	OK	MR	OK	OK	OK	OK	mR	MR	MR	MR	MR	mR	MR	mR	N/A	N/A	N/A	N/A	MR	mR	mR	MR	MR	MR	MR	MR
20	Das et al. (2013) An SVM Based Skin Disease Identification Using Local Binary Patterns	MR	OK	mR	OK	MR	MR	MR	MR	MR	MR	MR	MR	MR	MR	MR	MR	MR	MR	mR	MR	MR	MR	OK	MR	OK	OK	OK	OK	MR	MR	MR	mR	MR	MR	MR	mR	N/A	N/A	N/A	N/A	MR	MR	MR	MR	MR	MR	MR	MR
21	Pal et al. (2013) A new rotation invariant weber local descriptor for recognition of skin diseases	MR	OK	MR	OK	MR	MR	MR	MR	MR	MR	MR	MR	MR	MR	MR	MR	MR	MR	mR	MR	MR	MR	mR	MR	OK	OK	OK	OK	MR	MR	MR	MR	MR	MR	MR	mR	N/A	N/A	N/A	N/A	MR	MR	MR	MR	MR	MR	MR	MR
